# Supplementary material for: Unravelling Morphological and Topological Energy Contributions of Metal Nanoparticles
Source: Nanomaterials (Basel). 2021 Dec 22;12(1):17. doi: 10.3390/nano12010017 (PMC8746323; doi:10.3390/nano12010017)
Supplement: Supplementary file 1 [file nanomaterials-12-00017-s001.zip]

Archive with 1 entries (1 files):
- nanomaterials-1517093-supplementary.pdf
